# Supplementary material for: Small RNA Expression Profiling Reveals hsa-miR-181d-5p Downregulation Associated With TNF-α Overexpression in Sjögren’s Syndrome Patients
Source: Front Immunol. 2022 Apr 1;13:870094. doi: 10.3389/fimmu.2022.870094 (PMC9010469; doi:10.3389/fimmu.2022.870094)
Supplement: Supplementary file 2 [file Table_6.xls]

## Sheet: Hoja1
Supplementary Table S6. Predicted targets for hsa-miR-181d-5p in miRDB.
Target Detail	Target Rank	Target Score	Gene Symbol	Gene Description
Details	1	100	CREBRF	CREB3 regulatory factor
Details	2	100	C2CD5	C2 calcium dependent domain containing 5
Details	3	100	ZNF594	zinc finger protein 594
Details	4	100	ZNF268	zinc finger protein 268
Details	5	100	ZNF439	zinc finger protein 439
Details	6	100	DDX3X	DEAD-box helicase 3 X-linked
Details	7	100	ZNF781	zinc finger protein 781
Details	8	100	PRTG	protogenin
Details	9	100	TRIM2	tripartite motif containing 2
Details	10	100	SESN3	sestrin 3
Details	11	100	TNPO1	transportin 1
Details	12	100	ZFP90	ZFP90 zinc finger protein
Details	13	100	ZNF37A	zinc finger protein 37A
Details	14	100	ZNF780B	zinc finger protein 780B
Details	15	100	KMT2A	lysine methyltransferase 2A
Details	16	99	FIGN	fidgetin, microtubule severing factor
Details	17	99	ZFP36L2	ZFP36 ring finger protein like 2
Details	18	99	S1PR1	sphingosine-1-phosphate receptor 1
Details	19	99	OSBPL3	oxysterol binding protein like 3
Details	20	99	ZNF780A	zinc finger protein 780A
Details	21	99	PDE5A	phosphodiesterase 5A
Details	22	99	DMXL2	Dmx like 2
Details	23	99	ZIC3	Zic family member 3
Details	24	99	ZNF844	zinc finger protein 844
Details	25	99	PPIP5K2	diphosphoinositol pentakisphosphate kinase 2
Details	26	99	PROX1	prospero homeobox 1
Details	27	99	BEND3	BEN domain containing 3
Details	28	99	CLIP1	CAP-Gly domain containing linker protein 1
Details	29	99	NWD2	NACHT and WD repeat domain containing 2
Details	30	99	LGALSL	galectin like
Details	31	99	ACVR2B	activin A receptor type 2B
Details	32	99	TENT4B	terminal nucleotidyltransferase 4B
Details	33	99	NEXMIF	neurite extension and migration factor
Details	34	99	ZNF559	zinc finger protein 559
Details	35	99	REPS2	RALBP1 associated Eps domain containing 2
Details	36	99	TRIM71	tripartite motif containing 71
Details	37	98	GPD1L	glycerol-3-phosphate dehydrogenase 1 like
Details	38	98	RNF217	ring finger protein 217
Details	39	98	SPRY4	sprouty RTK signaling antagonist 4
Details	40	98	TBC1D1	TBC1 domain family member 1
Details	41	98	CBX7	chromobox 7
Details	42	98	KMT2C	lysine methyltransferase 2C
Details	43	98	ARF6	ADP ribosylation factor 6
Details	44	98	GLS	glutaminase
Details	45	98	PLCL2	phospholipase C like 2
Details	46	98	GABRA1	gamma-aminobutyric acid type A receptor alpha1 subunit
Details	47	98	SPP1	secreted phosphoprotein 1
Details	48	98	PTBP3	polypyrimidine tract binding protein 3
Details	49	98	NEK7	NIMA related kinase 7
Details	50	98	ZNF426	zinc finger protein 426
Details	51	98	AP1G1	adaptor related protein complex 1 subunit gamma 1
Details	52	98	KCNQ5	potassium voltage-gated channel subfamily Q member 5
Details	53	98	CDYL	chromodomain Y like
Details	54	98	IL2	interleukin 2
Details	55	98	CDON	cell adhesion associated, oncogene regulated
Details	56	98	RLF	rearranged L-myc fusion
Details	57	98	SSX2IP	SSX family member 2 interacting protein
Details	58	98	TMEM94	transmembrane protein 94
Details	59	98	LARP4	La ribonucleoprotein domain family member 4
Details	60	98	TADA2B	transcriptional adaptor 2B
Details	61	97	BTBD3	BTB domain containing 3
Details	62	97	SCD	stearoyl-CoA desaturase
Details	63	97	ADAM11	ADAM metallopeptidase domain 11
Details	64	97	CEP97	centrosomal protein 97
Details	65	97	GIGYF1	GRB10 interacting GYF protein 1
Details	66	97	ZNF597	zinc finger protein 597
Details	67	97	SIPA1L2	signal induced proliferation associated 1 like 2
Details	68	97	POU2F1	POU class 2 homeobox 1
Details	69	97	ZNF704	zinc finger protein 704
Details	70	97	INO80D	INO80 complex subunit D
Details	71	97	UBE2B	ubiquitin conjugating enzyme E2 B
Details	72	97	ST8SIA4	ST8 alpha-N-acetyl-neuraminide alpha-2,8-sialyltransferase 4
Details	73	96	TMEFF1	transmembrane protein with EGF like and two follistatin like domains 1
Details	74	96	MARK1	microtubule affinity regulating kinase 1
Details	75	96	ZNF440	zinc finger protein 440
Details	76	96	ZNF302	zinc finger protein 302
Details	77	96	ATP2B1	ATPase plasma membrane Ca2+ transporting 1
Details	78	96	DNAJC13	DnaJ heat shock protein family (Hsp40) member C13
Details	79	96	SPIRE1	spire type actin nucleation factor 1
Details	80	96	NELFA	negative elongation factor complex member A
Details	81	96	PITPNB	phosphatidylinositol transfer protein beta
Details	82	96	ZFP36L1	ZFP36 ring finger protein like 1
Details	83	96	SLC4A10	solute carrier family 4 member 10
Details	84	96	SLC25A37	solute carrier family 25 member 37
Details	85	96	DOCK4	dedicator of cytokinesis 4
Details	86	96	TMEM87B	transmembrane protein 87B
Details	87	96	ARSJ	arylsulfatase family member J
Details	88	96	CXCL9	C-X-C motif chemokine ligand 9
Details	89	96	MB21D2	Mab-21 domain containing 2
Details	90	96	ARHGEF3	Rho guanine nucleotide exchange factor 3
Details	91	96	MTF2	metal response element binding transcription factor 2
Details	92	96	PCDHA1	protocadherin alpha 1
Details	93	95	PLAG1	PLAG1 zinc finger
Details	94	95	PNRC2	proline rich nuclear receptor coactivator 2
Details	95	95	ZFP14	ZFP14 zinc finger protein
Details	96	95	AKIRIN1	akirin 1
Details	97	95	MFSD6	major facilitator superfamily domain containing 6
Details	98	95	TRAK1	trafficking kinesin protein 1
Details	99	95	LMO1	LIM domain only 1
Details	100	95	KATNBL1	katanin regulatory subunit B1 like 1
Details	101	95	OSBPL8	oxysterol binding protein like 8
Details	102	95	GPD2	glycerol-3-phosphate dehydrogenase 2
Details	103	95	ZBTB4	zinc finger and BTB domain containing 4
Details	104	95	ABHD18	abhydrolase domain containing 18
Details	105	95	TGFBR1	transforming growth factor beta receptor 1
Details	106	95	PHF20L1	PHD finger protein 20 like 1
Details	107	95	TOM1L1	target of myb1 like 1 membrane trafficking protein
Details	108	95	LATS1	large tumor suppressor kinase 1
Details	109	95	UBP1	upstream binding protein 1
Details	110	95	ANKRD44	ankyrin repeat domain 44
Details	111	95	TCERG1	transcription elongation regulator 1
Details	112	95	SIK3	SIK family kinase 3
Details	113	95	LIN28B	lin-28 homolog B
Details	114	95	HOXC8	homeobox C8
Details	115	95	CPNE2	copine 2
Details	116	95	THRB	thyroid hormone receptor beta
Details	117	95	ADCY9	adenylate cyclase 9
Details	118	95	KIF3A	kinesin family member 3A
Details	119	95	PPFIA1	PTPRF interacting protein alpha 1
Details	120	94	KAT2B	lysine acetyltransferase 2B
Details	121	94	PCDHA8	protocadherin alpha 8
Details	122	94	PCDHAC1	protocadherin alpha subfamily C, 1
Details	123	94	HIPK3	homeodomain interacting protein kinase 3
Details	124	94	ZNF800	zinc finger protein 800
Details	125	94	HIC2	HIC ZBTB transcriptional repressor 2
Details	126	94	ATXN3	ataxin 3
Details	127	94	BIRC6	baculoviral IAP repeat containing 6
Details	128	94	ZNF584	zinc finger protein 584
Details	129	94	ZNF468	zinc finger protein 468
Details	130	94	GSKIP	GSK3B interacting protein
Details	131	94	NOVA1	NOVA alternative splicing regulator 1
Details	132	94	PCDHAC2	protocadherin alpha subfamily C, 2
Details	133	94	PCDHA13	protocadherin alpha 13
Details	134	94	GATA6	GATA binding protein 6
Details	135	94	SOWAHA	sosondowah ankyrin repeat domain family member A
Details	136	94	PCDHA10	protocadherin alpha 10
Details	137	94	PCDHA5	protocadherin alpha 5
Details	138	94	CPD	carboxypeptidase D
Details	139	94	FUT9	fucosyltransferase 9
Details	140	94	PCDHA6	protocadherin alpha 6
Details	141	94	CREB1	cAMP responsive element binding protein 1
Details	142	94	CTTNBP2NL	CTTNBP2 N-terminal like
Details	143	94	PCDHA11	protocadherin alpha 11
Details	144	94	PCDHA3	protocadherin alpha 3
Details	145	94	OOSP2	oocyte secreted protein 2
Details	146	94	TCF7L2	transcription factor 7 like 2
Details	147	94	RALGAPB	Ral GTPase activating protein non-catalytic beta subunit
Details	148	94	MGAT2	mannosyl (alpha-1,6-)-glycoprotein beta-1,2-N-acetylglucosaminyltransferase
Details	149	94	RBBP7	RB binding protein 7, chromatin remodeling factor
Details	150	94	NUS1	NUS1, dehydrodolichyl diphosphate synthase subunit
Details	151	94	TGFBRAP1	transforming growth factor beta receptor associated protein 1
Details	152	94	PPP3R1	protein phosphatase 3 regulatory subunit B, alpha
Details	153	94	PCDHA4	protocadherin alpha 4
Details	154	94	PRLR	prolactin receptor
Details	155	94	SLAIN2	SLAIN motif family member 2
Details	156	94	BRD1	bromodomain containing 1
Details	157	94	UBE2D3	ubiquitin conjugating enzyme E2 D3
Details	158	94	NAALADL2	N-acetylated alpha-linked acidic dipeptidase like 2
Details	159	94	PCDHA7	protocadherin alpha 7
Details	160	94	PCDHA2	protocadherin alpha 2
Details	161	94	ZNF124	zinc finger protein 124
Details	162	94	ZNF700	zinc finger protein 700
Details	163	94	PAX9	paired box 9
Details	164	94	PCDHA12	protocadherin alpha 12
Details	165	93	LCLAT1	lysocardiolipin acyltransferase 1
Details	166	93	USP42	ubiquitin specific peptidase 42
Details	167	93	PI4K2B	phosphatidylinositol 4-kinase type 2 beta
Details	168	93	ATM	ATM serine/threonine kinase
Details	169	93	PEAK1	pseudopodium enriched atypical kinase 1
Details	170	93	SALL4	spalt like transcription factor 4
Details	171	93	ONECUT2	one cut homeobox 2
Details	172	93	EPHA4	EPH receptor A4
Details	173	93	PIAS1	protein inhibitor of activated STAT 1
Details	174	93	CLASP1	cytoplasmic linker associated protein 1
Details	175	93	IQCJ-SCHIP1	IQCJ-SCHIP1 readthrough
Details	176	93	NMBR	neuromedin B receptor
Details	177	93	TMEM64	transmembrane protein 64
Details	178	93	KIF1B	kinesin family member 1B
Details	179	93	KCNH1	potassium voltage-gated channel subfamily H member 1
Details	180	93	E2F5	E2F transcription factor 5
Details	181	93	PSPC1	paraspeckle component 1
Details	182	93	CHIC1	cysteine rich hydrophobic domain 1
Details	183	93	BHLHE40	basic helix-loop-helix family member e40
Details	184	93	FNDC3B	fibronectin type III domain containing 3B
Details	185	93	ATXN7	ataxin 7
Details	186	93	TXNDC12	thioredoxin domain containing 12
Details	187	93	TOGARAM1	TOG array regulator of axonemal microtubules 1
Details	188	93	WDR82	WD repeat domain 82
Details	189	93	ADGRB3	adhesion G protein-coupled receptor B3
Details	190	93	KIF3B	kinesin family member 3B
Details	191	93	KLHL2	kelch like family member 2
Details	192	93	G3BP2	G3BP stress granule assembly factor 2
Details	193	93	ZIC2	Zic family member 2
Details	194	93	OXGR1	oxoglutarate receptor 1
Details	195	93	PER3	period circadian regulator 3
Details	196	93	SEC24C	SEC24 homolog C, COPII coat complex component
Details	197	93	AKT3	AKT serine/threonine kinase 3
Details	198	93	NOTCH2	notch 2
Details	199	93	AMER2	APC membrane recruitment protein 2
Details	200	93	GSE1	Gse1 coiled-coil protein
Details	201	93	PRKCD	protein kinase C delta
Details	202	93	KLHL29	kelch like family member 29
Details	203	93	EPC2	enhancer of polycomb homolog 2
Details	204	93	MIER3	MIER family member 3
Details	205	92	IPO8	importin 8
Details	206	92	IL1A	interleukin 1 alpha
Details	207	92	SLITRK1	SLIT and NTRK like family member 1
Details	208	92	MAMDC2	MAM domain containing 2
Details	209	92	ZNF479	zinc finger protein 479
Details	210	92	ZNF773	zinc finger protein 773
Details	211	92	FAM126B	family with sequence similarity 126 member B
Details	212	92	DCBLD2	discoidin, CUB and LCCL domain containing 2
Details	213	92	ELMSAN1	ELM2 and Myb/SANT domain containing 1
Details	214	92	PAX5	paired box 5
Details	215	92	NIPAL4	NIPA like domain containing 4
Details	216	92	IGF2BP2	insulin like growth factor 2 mRNA binding protein 2
Details	217	92	PHTF2	putative homeodomain transcription factor 2
Details	218	92	HMBS	hydroxymethylbilane synthase
Details	219	92	PARP11	poly(ADP-ribose) polymerase family member 11
Details	220	92	ZNF189	zinc finger protein 189
Details	221	92	SEMA4G	semaphorin 4G
Details	222	92	YTHDC2	YTH domain containing 2
Details	223	92	PCDHA9	protocadherin alpha 9
Details	224	92	C2orf69	chromosome 2 open reading frame 69
Details	225	92	KLF6	Kruppel like factor 6
Details	226	92	ZNF266	zinc finger protein 266
Details	227	92	AFG3L2	AFG3 like matrix AAA peptidase subunit 2
Details	228	92	EYS	eyes shut homolog
Details	229	92	TPRX1	tetrapeptide repeat homeobox 1
Details	230	92	KLF15	Kruppel like factor 15
Details	231	92	BCLAF1	BCL2 associated transcription factor 1
Details	232	92	SLC7A11	solute carrier family 7 member 11
Details	233	92	NCALD	neurocalcin delta
Details	234	92	BAZ2B	bromodomain adjacent to zinc finger domain 2B
Details	235	92	ATP2B3	ATPase plasma membrane Ca2+ transporting 3
Details	236	92	CNTN4	contactin 4
Details	237	92	LYRM1	LYR motif containing 1
Details	238	92	NCOA2	nuclear receptor coactivator 2
Details	239	91	FAM122B	family with sequence similarity 122B
Details	240	91	HSP90B1	heat shock protein 90 beta family member 1
Details	241	91	RFC1	replication factor C subunit 1
Details	242	91	SS18L1	SS18L1, nBAF chromatin remodeling complex subunit
Details	243	91	PRRC2C	proline rich coiled-coil 2C
Details	244	91	ZNF140	zinc finger protein 140
Details	245	91	USP33	ubiquitin specific peptidase 33
Details	246	91	HRH1	histamine receptor H1
Details	247	91	MBOAT2	membrane bound O-acyltransferase domain containing 2
Details	248	91	TMEM144	transmembrane protein 144
Details	249	91	EXOC5	exocyst complex component 5
Details	250	91	SYT16	synaptotagmin 16
Details	251	91	TMEM165	transmembrane protein 165
Details	252	91	CRIM1	cysteine rich transmembrane BMP regulator 1
Details	253	91	HEY2	hes related family bHLH transcription factor with YRPW motif 2
Details	254	91	ETNK1	ethanolamine kinase 1
Details	255	91	ETS1	ETS proto-oncogene 1, transcription factor
Details	256	91	NR1D2	nuclear receptor subfamily 1 group D member 2
Details	257	91	PAFAH1B2	platelet activating factor acetylhydrolase 1b catalytic subunit 2
Details	258	91	NR6A1	nuclear receptor subfamily 6 group A member 1
Details	259	91	CLVS1	clavesin 1
Details	260	91	ZBTB43	zinc finger and BTB domain containing 43
Details	261	91	PKNOX2	PBX/knotted 1 homeobox 2
Details	262	91	CHMP1B	charged multivesicular body protein 1B
Details	263	91	MAN2A1	mannosidase alpha class 2A member 1
Details	264	91	LIN28A	lin-28 homolog A
Details	265	91	ACER3	alkaline ceramidase 3
Details	266	91	KPNB1	karyopherin subunit beta 1
Details	267	91	ADARB1	adenosine deaminase, RNA specific B1
Details	268	91	SAMHD1	SAM and HD domain containing deoxynucleoside triphosphate triphosphohydrolase 1
Details	269	90	SLC35F3	solute carrier family 35 member F3
Details	270	90	FAM3C	family with sequence similarity 3 member C
Details	271	90	CARM1	coactivator associated arginine methyltransferase 1
Details	272	90	ACVR2A	activin A receptor type 2A
Details	273	90	GPBP1	GC-rich promoter binding protein 1
Details	274	90	KRBOX4	KRAB box domain containing 4
Details	275	90	RAI1	retinoic acid induced 1
Details	276	90	CTDSPL	CTD small phosphatase like
Details	277	90	FOXP1	forkhead box P1
Details	278	90	TRDMT1	tRNA aspartic acid methyltransferase 1
Details	279	90	GTSE1	G2 and S-phase expressed 1
Details	280	90	SERTAD2	SERTA domain containing 2
Details	281	90	CBFA2T3	CBFA2/RUNX1 translocation partner 3
Details	282	90	FGD4	FYVE, RhoGEF and PH domain containing 4
Details	283	90	RAB3IP	RAB3A interacting protein
Details	284	90	CDKN3	cyclin dependent kinase inhibitor 3
Details	285	90	B4GALT1	beta-1,4-galactosyltransferase 1
Details	286	90	RNF34	ring finger protein 34
Details	287	90	ATP1B1	ATPase Na+/K+ transporting subunit beta 1
Details	288	90	LRBA	LPS responsive beige-like anchor protein
Details	289	90	ATP2B2	ATPase plasma membrane Ca2+ transporting 2
Details	290	90	DNAJC3	DnaJ heat shock protein family (Hsp40) member C3
Details	291	90	SMAP1	small ArfGAP 1
Details	292	90	BCL2	BCL2, apoptosis regulator
Details	293	90	SLC2A3	solute carrier family 2 member 3
Details	294	90	IPMK	inositol polyphosphate multikinase
Details	295	90	RPS6KB1	ribosomal protein S6 kinase B1
Details	296	90	CCNJ	cyclin J
Details	297	90	ZDHHC7	zinc finger DHHC-type containing 7
Details	298	90	DYNC2H1	dynein cytoplasmic 2 heavy chain 1
Details	299	90	CALCR	calcitonin receptor
Details	300	90	CNKSR3	CNKSR family member 3
Details	301	90	MYBL1	MYB proto-oncogene like 1
Details	302	90	OTUD4	OTU deubiquitinase 4
Details	303	90	ENTPD6	ectonucleoside triphosphate diphosphohydrolase 6 (putative)
Details	304	90	ST6GALNAC5	ST6 N-acetylgalactosaminide alpha-2,6-sialyltransferase 5
Details	305	89	LIMCH1	LIM and calponin homology domains 1
Details	306	89	AP1S3	adaptor related protein complex 1 subunit sigma 3
Details	307	89	RASSF2	Ras association domain family member 2
Details	308	89	FSBP	fibrinogen silencer binding protein
Details	309	89	SRSF7	serine and arginine rich splicing factor 7
Details	310	89	LIG4	DNA ligase 4
Details	311	89	SPECC1L	sperm antigen with calponin homology and coiled-coil domains 1 like
Details	312	89	ZFP1	ZFP1 zinc finger protein
Details	313	89	CPOX	coproporphyrinogen oxidase
Details	314	89	TTC39B	tetratricopeptide repeat domain 39B
Details	315	89	2004-08-01	argonaute RISC catalytic component 4
Details	316	89	CDC73	cell division cycle 73
Details	317	89	EN1	engrailed homeobox 1
Details	318	89	MPP5	membrane palmitoylated protein 5
Details	319	89	SCHIP1	schwannomin interacting protein 1
Details	320	89	QKI	QKI, KH domain containing RNA binding
Details	321	89	ZEB2	zinc finger E-box binding homeobox 2
Details	322	89	NLN	neurolysin
Details	323	89	KIAA1549L	KIAA1549 like
Details	324	89	BCL2L11	BCL2 like 11
Details	325	89	KDM5A	lysine demethylase 5A
Details	326	89	RPS6KA3	ribosomal protein S6 kinase A3
Details	327	89	ETV6	ETS variant 6
Details	328	89	ZNF563	zinc finger protein 563
Details	329	89	RORA	RAR related orphan receptor A
Details	330	89	NIPBL	NIPBL, cohesin loading factor
Details	331	88	AHCTF1	AT-hook containing transcription factor 1
Details	332	88	PRR27	proline rich 27
Details	333	88	BLOC1S6	biogenesis of lysosomal organelles complex 1 subunit 6
Details	334	88	HAO1	hydroxyacid oxidase 1
Details	335	88	GOLGA1	golgin A1
Details	336	88	HOXD1	homeobox D1
Details	337	88	GHITM	growth hormone inducible transmembrane protein
Details	338	88	TBC1D4	TBC1 domain family member 4
Details	339	88	ZNF586	zinc finger protein 586
Details	340	88	ZNRF2	zinc and ring finger 2
Details	341	88	TNFRSF11B	TNF receptor superfamily member 11b
Details	342	88	NSUN7	NOP2/Sun RNA methyltransferase family member 7
Details	343	88	PDE3A	phosphodiesterase 3A
Details	344	88	GOLGA8M	golgin A8 family member M
Details	345	88	BRAP	BRCA1 associated protein
Details	346	88	PCSK1	proprotein convertase subtilisin/kexin type 1
Details	347	88	LNPK	lunapark, ER junction formation factor
Details	348	88	ZBTB2	zinc finger and BTB domain containing 2
Details	349	88	KLHL5	kelch like family member 5
Details	350	88	NKAIN2	sodium/potassium transporting ATPase interacting 2
Details	351	88	RAB30	RAB30, member RAS oncogene family
Details	352	88	DUSP6	dual specificity phosphatase 6
Details	353	88	HOXA1	homeobox A1
Details	354	88	UNC80	unc-80 homolog, NALCN channel complex subunit
Details	355	88	NR2C2	nuclear receptor subfamily 2 group C member 2
Details	356	88	MUC22	mucin 22
Details	357	88	ENAH	ENAH, actin regulator
Details	358	88	YLPM1	YLP motif containing 1
Details	359	88	RAD54B	RAD54 homolog B
Details	360	87	PAK5	p21 (RAC1) activated kinase 5
Details	361	87	PDAP1	PDGFA associated protein 1
Details	362	87	ARMH4	armadillo-like helical domain containing 4
Details	363	87	LOX	lysyl oxidase
Details	364	87	PTPN22	protein tyrosine phosphatase, non-receptor type 22
Details	365	87	SACM1L	SAC1 like phosphatidylinositide phosphatase
Details	366	87	FNDC3A	fibronectin type III domain containing 3A
Details	367	87	FKBP1A	FKBP prolyl isomerase 1A
Details	368	87	SLC4A8	solute carrier family 4 member 8
Details	369	87	STARD4	StAR related lipid transfer domain containing 4
Details	370	87	POLQ	DNA polymerase theta
Details	371	87	DARS	aspartyl-tRNA synthetase
Details	372	87	CPEB4	cytoplasmic polyadenylation element binding protein 4
Details	373	87	ZFP62	ZFP62 zinc finger protein
Details	374	87	FAM160A1	family with sequence similarity 160 member A1
Details	375	87	SIN3B	SIN3 transcription regulator family member B
Details	376	87	JARID2	jumonji and AT-rich interaction domain containing 2
Details	377	87	RIMKLB	ribosomal modification protein rimK like family member B
Details	378	87	ADAMTS18	ADAM metallopeptidase with thrombospondin type 1 motif 18
Details	379	87	PNISR	PNN interacting serine and arginine rich protein
Details	380	87	GCC2	GRIP and coiled-coil domain containing 2
Details	381	87	PAWR	pro-apoptotic WT1 regulator
Details	382	87	ACSL4	acyl-CoA synthetase long chain family member 4
Details	383	87	OGFRL1	opioid growth factor receptor like 1
Details	384	87	MS4A1	membrane spanning 4-domains A1
Details	385	87	CNKSR2	connector enhancer of kinase suppressor of Ras 2
Details	386	87	TMLHE	trimethyllysine hydroxylase, epsilon
Details	387	87	ARMC8	armadillo repeat containing 8
Details	388	87	ZDHHC17	zinc finger DHHC-type containing 17
Details	389	87	DCN	decorin
Details	390	87	MEGF9	multiple EGF like domains 9
Details	391	87	SLC5A9	solute carrier family 5 member 9
Details	392	87	LPCAT2	lysophosphatidylcholine acyltransferase 2
Details	393	86	TREML4	triggering receptor expressed on myeloid cells like 4
Details	394	86	VPS41	VPS41, HOPS complex subunit
Details	395	86	ESR1	estrogen receptor 1
Details	396	86	BOLL	boule homolog, RNA binding protein
Details	397	86	RNF169	ring finger protein 169
Details	398	86	KCNA1	potassium voltage-gated channel subfamily A member 1
Details	399	86	ZNF527	zinc finger protein 527
Details	400	86	ABTB2	ankyrin repeat and BTB domain containing 2
Details	401	86	TNF	tumor necrosis factor
Details	402	86	ADAMTS6	ADAM metallopeptidase with thrombospondin type 1 motif 6
Details	403	86	GRB10	growth factor receptor bound protein 10
Details	404	86	N4BP2	NEDD4 binding protein 2
Details	405	86	ATP8B2	ATPase phospholipid transporting 8B2
Details	406	86	CNOT2	CCR4-NOT transcription complex subunit 2
Details	407	86	LRRN1	leucine rich repeat neuronal 1
Details	408	86	SLC12A5	solute carrier family 12 member 5
Details	409	86	KCNJ10	potassium voltage-gated channel subfamily J member 10
Details	410	86	TNFSF4	TNF superfamily member 4
Details	411	86	OTOGL	otogelin like
Details	412	86	PPP2R3A	protein phosphatase 2 regulatory subunit B''alpha
Details	413	86	AASDHPPT	aminoadipate-semialdehyde dehydrogenase-phosphopantetheinyl transferase
Details	414	86	FBXO34	F-box protein 34
Details	415	86	PARM1	prostate androgen-regulated mucin-like protein 1
Details	416	86	PBX3	PBX homeobox 3
Details	417	86	DCLK1	doublecortin like kinase 1
Details	418	86	FSD1L	fibronectin type III and SPRY domain containing 1 like
Details	419	86	GPRIN3	GPRIN family member 3
Details	420	85	TBC1D14	TBC1 domain family member 14
Details	421	85	MICU3	mitochondrial calcium uptake family member 3
Details	422	85	SLC25A36	solute carrier family 25 member 36
Details	423	85	UBL3	ubiquitin like 3
Details	424	85	PHLDA1	pleckstrin homology like domain family A member 1
Details	425	85	MBNL2	muscleblind like splicing regulator 2
Details	426	85	ZDHHC3	zinc finger DHHC-type containing 3
Details	427	85	FAM135A	family with sequence similarity 135 member A
Details	428	85	TNS1	tensin 1
Details	429	85	ZFAND6	zinc finger AN1-type containing 6
Details	430	85	APOO	apolipoprotein O
Details	431	85	CCNDBP1	cyclin D1 binding protein 1
Details	432	85	GOLGA8J	golgin A8 family member J
Details	433	85	SYNPR	synaptoporin
Details	434	85	APBA1	amyloid beta precursor protein binding family A member 1
Details	435	85	GOLGA8H	golgin A8 family member H
Details	436	85	FNIP2	folliculin interacting protein 2
Details	437	85	NOTCH4	notch 4
Details	438	85	SEC24A	SEC24 homolog A, COPII coat complex component
Details	439	85	LAMA1	laminin subunit alpha 1
Details	440	85	SIX4	SIX homeobox 4
Details	441	85	TM9SF4	transmembrane 9 superfamily member 4
Details	442	85	MLXIP	MLX interacting protein
Details	443	85	GRM5	glutamate metabotropic receptor 5
Details	444	85	KPNA1	karyopherin subunit alpha 1
Details	445	85	ASPH	aspartate beta-hydroxylase
Details	446	85	TAB3	TGF-beta activated kinase 1 (MAP3K7) binding protein 3
Details	447	85	RASSF8	Ras association domain family member 8
Details	448	85	CCNK	cyclin K
Details	449	85	GPR137C	G protein-coupled receptor 137C
Details	450	85	ZNF544	zinc finger protein 544
Details	451	85	FAM19A2	family with sequence similarity 19 member A2, C-C motif chemokine like
Details	452	85	LEMD3	LEM domain containing 3
Details	453	85	ATP2A2	ATPase sarcoplasmic/endoplasmic reticulum Ca2+ transporting 2
Details	454	85	SLC38A11	solute carrier family 38 member 11
Details	455	85	TAOK1	TAO kinase 1
Details	456	85	OSBPL2	oxysterol binding protein like 2
Details	457	85	CCL8	C-C motif chemokine ligand 8
Details	458	85	RLIM	ring finger protein, LIM domain interacting
Details	459	85	GOLGA8R	golgin A8 family member R
Details	460	85	KANK1	KN motif and ankyrin repeat domains 1
Details	461	85	RAB8B	RAB8B, member RAS oncogene family
Details	462	85	MTPN	myotrophin
Details	463	85	MAPK1IP1L	mitogen-activated protein kinase 1 interacting protein 1 like
Details	464	85	DERL1	derlin 1
Details	465	85	PSG11	pregnancy specific beta-1-glycoprotein 11
Details	466	85	MTX3	metaxin 3
Details	467	85	TNRC6B	trinucleotide repeat containing 6B
Details	468	85	GOLGA8K	golgin A8 family member K
Details	469	85	SRGAP2	SLIT-ROBO Rho GTPase activating protein 2
Details	470	85	BAG4	BCL2 associated athanogene 4
Details	471	84	ACAP2	ArfGAP with coiled-coil, ankyrin repeat and PH domains 2
Details	472	84	SSB	Sjogren syndrome antigen B
Details	473	84	COX15	cytochrome c oxidase assembly homolog COX15
Details	474	84	TBPL1	TATA-box binding protein like 1
Details	475	84	CDK17	cyclin dependent kinase 17
Details	476	84	DNAJA4	DnaJ heat shock protein family (Hsp40) member A4
Details	477	84	ZFAND4	zinc finger AN1-type containing 4
Details	478	84	NR4A3	nuclear receptor subfamily 4 group A member 3
Details	479	84	RAD21	RAD21 cohesin complex component
Details	480	84	MUC7	mucin 7, secreted
Details	481	84	PTPDC1	protein tyrosine phosphatase domain containing 1
Details	482	84	CECR2	CECR2, histone acetyl-lysine reader
Details	483	84	ADAMTS5	ADAM metallopeptidase with thrombospondin type 1 motif 5
Details	484	84	RAB3GAP1	RAB3 GTPase activating protein catalytic subunit 1
Details	485	84	RASSF1	Ras association domain family member 1
Details	486	84	IRS2	insulin receptor substrate 2
Details	487	84	YTHDF3	YTH N6-methyladenosine RNA binding protein 3
Details	488	84	EYA3	EYA transcriptional coactivator and phosphatase 3
Details	489	84	BMP2K	BMP2 inducible kinase
Details	490	84	HECA	hdc homolog, cell cycle regulator
Details	491	84	IKZF5	IKAROS family zinc finger 5
Details	492	84	TESMIN	testis expressed metallothionein like protein
Details	493	84	SLC35E1	solute carrier family 35 member E1
Details	494	84	GOLGA8O	golgin A8 family member O
Details	495	84	MAP2K1	mitogen-activated protein kinase kinase 1
Details	496	84	CALM1	calmodulin 1
Details	497	84	TBCEL	tubulin folding cofactor E like
Details	498	84	GOLGA8N	golgin A8 family member N
Details	499	84	ITGA3	integrin subunit alpha 3
Details	500	84	ASAH2B	N-acylsphingosine amidohydrolase 2B
Details	501	83	RECK	reversion inducing cysteine rich protein with kazal motifs
Details	502	83	NAA50	N(alpha)-acetyltransferase 50, NatE catalytic subunit
Details	503	83	TRDN	triadin
Details	504	83	ATXN1	ataxin 1
Details	505	83	NLK	nemo like kinase
Details	506	83	DLG2	discs large MAGUK scaffold protein 2
Details	507	83	MYCBP2	MYC binding protein 2, E3 ubiquitin protein ligase
Details	508	83	ADO	2-aminoethanethiol dioxygenase
Details	509	83	ATMIN	ATM interactor
Details	510	83	XPO7	exportin 7
Details	511	83	AKIRIN2	akirin 2
Details	512	83	PHIP	pleckstrin homology domain interacting protein
Details	513	83	PAPOLG	poly(A) polymerase gamma
Details	514	83	RAB3C	RAB3C, member RAS oncogene family
Details	515	83	CA8	carbonic anhydrase 8
Details	516	83	SH2B3	SH2B adaptor protein 3
Details	517	83	ASTN1	astrotactin 1
Details	518	83	ANKRD13C	ankyrin repeat domain 13C
Details	519	83	PRDM4	PR/SET domain 4
Details	520	83	UNC5D	unc-5 netrin receptor D
Details	521	83	GOLGA6L4	golgin A6 family-like 4
Details	522	83	ARL5A	ADP ribosylation factor like GTPase 5A
Details	523	83	E2F7	E2F transcription factor 7
Details	524	83	MCC	MCC, WNT signaling pathway regulator
Details	525	83	IPO7	importin 7
Details	526	83	CDH8	cadherin 8
Details	527	83	RYR3	ryanodine receptor 3
Details	528	83	AKAP6	A-kinase anchoring protein 6
Details	529	83	GRIK2	glutamate ionotropic receptor kainate type subunit 2
Details	530	83	LCTL	lactase like
Details	531	83	CCP110	centriolar coiled-coil protein 110
Details	532	83	JADE2	jade family PHD finger 2
Details	533	83	AP1AR	adaptor related protein complex 1 associated regulatory protein
Details	534	83	BRWD1	bromodomain and WD repeat domain containing 1
Details	535	83	SELENOT	selenoprotein T
Details	536	82	C1orf109	chromosome 1 open reading frame 109
Details	537	82	LRRC8D	leucine rich repeat containing 8 VRAC subunit D
Details	538	82	NAB1	NGFI-A binding protein 1
Details	539	82	STXBP5	syntaxin binding protein 5
Details	540	82	CHD1	chromodomain helicase DNA binding protein 1
Details	541	82	AK9	adenylate kinase 9
Details	542	82	ANO1	anoctamin 1
Details	543	82	ESM1	endothelial cell specific molecule 1
Details	544	82	DEPTOR	DEP domain containing MTOR interacting protein
Details	545	82	KLHL42	kelch like family member 42
Details	546	82	UBE2D1	ubiquitin conjugating enzyme E2 D1
Details	547	82	DEK	DEK proto-oncogene
Details	548	82	CDC40	cell division cycle 40
Details	549	82	TMED4	transmembrane p24 trafficking protein 4
Details	550	82	PLAU	plasminogen activator, urokinase
Details	551	82	CFAP161	cilia and flagella associated protein 161
Details	552	82	ADCY1	adenylate cyclase 1
Details	553	82	HEATR3	HEAT repeat containing 3
Details	554	82	PLEKHJ1	pleckstrin homology domain containing J1
Details	555	82	PTPN4	protein tyrosine phosphatase, non-receptor type 4
Details	556	82	AGFG1	ArfGAP with FG repeats 1
Details	557	81	NPEPPS	aminopeptidase puromycin sensitive
Details	558	81	IGDCC3	immunoglobulin superfamily DCC subclass member 3
Details	559	81	CHMP2B	charged multivesicular body protein 2B
Details	560	81	GOT2	glutamic-oxaloacetic transaminase 2
Details	561	81	QSER1	glutamine and serine rich 1
Details	562	81	CPSF6	cleavage and polyadenylation specific factor 6
Details	563	81	LPCAT1	lysophosphatidylcholine acyltransferase 1
Details	564	81	PHF3	PHD finger protein 3
Details	565	81	TAB2	TGF-beta activated kinase 1 (MAP3K7) binding protein 2
Details	566	81	ZNF121	zinc finger protein 121
Details	567	81	TCFL5	transcription factor like 5
Details	568	81	PDGFRA	platelet derived growth factor receptor alpha
Details	569	81	NAP1L1	nucleosome assembly protein 1 like 1
Details	570	81	NUCKS1	nuclear casein kinase and cyclin dependent kinase substrate 1
Details	571	81	MTURN	maturin, neural progenitor differentiation regulator homolog
Details	572	81	PNMA2	PNMA family member 2
Details	573	81	NRXN1	neurexin 1
Details	574	81	TNFAIP1	TNF alpha induced protein 1
Details	575	81	HOXA11	homeobox A11
Details	576	81	C14orf28	chromosome 14 open reading frame 28
Details	577	81	MORC3	MORC family CW-type zinc finger 3
Details	578	81	UBE3C	ubiquitin protein ligase E3C
Details	579	80	DDX60L	DExD/H-box 60 like
Details	580	80	CDC5L	cell division cycle 5 like
Details	581	80	WNK1	WNK lysine deficient protein kinase 1
Details	582	80	PAM	peptidylglycine alpha-amidating monooxygenase
Details	583	80	MYO1E	myosin IE
Details	584	80	FBXO33	F-box protein 33
Details	585	80	RNF182	ring finger protein 182
Details	586	80	MAGOHB	mago homolog B, exon junction complex subunit
Details	587	80	ADRA1A	adrenoceptor alpha 1A
Details	588	80	ZNF44	zinc finger protein 44
Details	589	80	TMEM131	transmembrane protein 131
Details	590	80	MED26	mediator complex subunit 26
Details	591	80	CD69	CD69 molecule
Details	592	80	PIK3R3	phosphoinositide-3-kinase regulatory subunit 3
Details	593	80	TMF1	TATA element modulatory factor 1
Details	594	80	PSRC1	proline and serine rich coiled-coil 1
Details	595	80	MBTPS2	membrane bound transcription factor peptidase, site 2
Details	596	80	SLC10A7	solute carrier family 10 member 7
Details	597	80	GALNT4	polypeptide N-acetylgalactosaminyltransferase 4
Details	598	80	RIOX2	ribosomal oxygenase 2
Details	599	80	WSB1	WD repeat and SOCS box containing 1
Details	600	80	MAP3K3	mitogen-activated protein kinase kinase kinase 3
Details	601	80	BACH2	BTB domain and CNC homolog 2
Details	602	80	MAB21L3	mab-21 like 3
Details	603	80	IL25	interleukin 25
Details	604	80	ZNF823	zinc finger protein 823
Details	605	80	CAMSAP2	calmodulin regulated spectrin associated protein family member 2
Details	606	80	DISC1	DISC1 scaffold protein
Details	607	80	ETFBKMT	electron transfer flavoprotein subunit beta lysine methyltransferase
Details	608	80	MSANTD3-TMEFF1	MSANTD3-TMEFF1 readthrough
Details	609	80	CBLB	Cbl proto-oncogene B
Details	610	80	HCN2	hyperpolarization activated cyclic nucleotide gated potassium and sodium channel 2
Details	611	80	POC1B-GALNT4	POC1B-GALNT4 readthrough
Details	612	79	CNTNAP3B	contactin associated protein like 3B
Details	613	79	PALM2	paralemmin 2
Details	614	79	LRRC32	leucine rich repeat containing 32
Details	615	79	PRKAG2	protein kinase AMP-activated non-catalytic subunit gamma 2
Details	616	79	BBS7	Bardet-Biedl syndrome 7
Details	617	79	PUDP	pseudouridine 5'-phosphatase
Details	618	79	METAP2	methionyl aminopeptidase 2
Details	619	79	MAPK1	mitogen-activated protein kinase 1
Details	620	79	FRMD8	FERM domain containing 8
Details	621	79	SENP2	SUMO specific peptidase 2
Details	622	79	EPB41L3	erythrocyte membrane protein band 4.1 like 3
Details	623	79	CNTNAP2	contactin associated protein like 2
Details	624	79	2008-09-01	septin 8
Details	625	79	ZNF814	zinc finger protein 814
Details	626	79	RALA	RAS like proto-oncogene A
Details	627	79	PHACTR4	phosphatase and actin regulator 4
Details	628	79	CDS1	CDP-diacylglycerol synthase 1
Details	629	79	CHL1	cell adhesion molecule L1 like
Details	630	79	ZNF699	zinc finger protein 699
Details	631	79	DDIT4	DNA damage inducible transcript 4
Details	632	79	TNIK	TRAF2 and NCK interacting kinase
Details	633	79	PLEKHA3	pleckstrin homology domain containing A3
Details	634	79	EXD1	exonuclease 3'-5' domain containing 1
Details	635	79	GRIA3	glutamate ionotropic receptor AMPA type subunit 3
Details	636	79	DDX3Y	DEAD-box helicase 3 Y-linked
Details	637	79	ATL1	atlastin GTPase 1
Details	638	78	KIAA1217	KIAA1217
Details	639	78	SLC7A1	solute carrier family 7 member 1
Details	640	78	ARHGEF7	Rho guanine nucleotide exchange factor 7
Details	641	78	RNF6	ring finger protein 6
Details	642	78	MEX3B	mex-3 RNA binding family member B
Details	643	78	PUM1	pumilio RNA binding family member 1
Details	644	78	YOD1	YOD1 deubiquitinase
Details	645	78	ZNF329	zinc finger protein 329
Details	646	78	PDCD4	programmed cell death 4
Details	647	78	TET2	tet methylcytosine dioxygenase 2
Details	648	78	NMT2	N-myristoyltransferase 2
Details	649	78	PSG9	pregnancy specific beta-1-glycoprotein 9
Details	650	78	C16orf87	chromosome 16 open reading frame 87
Details	651	78	MARCH6	membrane associated ring-CH-type finger 6
Details	652	78	XRN1	5'-3' exoribonuclease 1
Details	653	78	CD4	CD4 molecule
Details	654	78	DSE	dermatan sulfate epimerase
Details	655	78	CDKN2AIP	CDKN2A interacting protein
Details	656	78	ARNT2	aryl hydrocarbon receptor nuclear translocator 2
Details	657	78	MAP1B	microtubule associated protein 1B
Details	658	78	USP15	ubiquitin specific peptidase 15
Details	659	78	TADA1	transcriptional adaptor 1
Details	660	78	FAM160A2	family with sequence similarity 160 member A2
Details	661	78	CD302	CD302 molecule
Details	662	78	RBM47	RNA binding motif protein 47
Details	663	78	ZNF449	zinc finger protein 449
Details	664	78	RABGEF1	RAB guanine nucleotide exchange factor 1
Details	665	78	L1CAM	L1 cell adhesion molecule
Details	666	78	RNMT	RNA guanine-7 methyltransferase
Details	667	78	CAPS2	calcyphosine 2
Details	668	78	DYNC1LI2	dynein cytoplasmic 1 light intermediate chain 2
Details	669	78	SPTY2D1	SPT2 chromatin protein domain containing 1
Details	670	78	EPB41	erythrocyte membrane protein band 4.1
Details	671	78	GLCCI1	glucocorticoid induced 1
Details	672	78	DCLK3	doublecortin like kinase 3
Details	673	78	LY75-CD302	LY75-CD302 readthrough
Details	674	78	CBX4	chromobox 4
Details	675	77	ABHD13	abhydrolase domain containing 13
Details	676	77	ZNF571	zinc finger protein 571
Details	677	77	ARFGEF3	ARFGEF family member 3
Details	678	77	ZBTB41	zinc finger and BTB domain containing 41
Details	679	77	WASL	Wiskott-Aldrich syndrome like
Details	680	77	MTMR12	myotubularin related protein 12
Details	681	77	TGFBR2	transforming growth factor beta receptor 2
Details	682	77	TAF1A	TATA-box binding protein associated factor, RNA polymerase I subunit A
Details	683	77	CAMTA2	calmodulin binding transcription activator 2
Details	684	77	ZNF283	zinc finger protein 283
Details	685	77	SORD	sorbitol dehydrogenase
Details	686	77	IFT80	intraflagellar transport 80
Details	687	77	SLC22A15	solute carrier family 22 member 15
Details	688	77	GOLGA6L9	golgin A6 family-like 9
Details	689	77	FHAD1	forkhead associated phosphopeptide binding domain 1
Details	690	77	RBM46	RNA binding motif protein 46
Details	691	77	JAZF1	JAZF zinc finger 1
Details	692	77	SPTLC1	serine palmitoyltransferase long chain base subunit 1
Details	693	77	NR3C1	nuclear receptor subfamily 3 group C member 1
Details	694	77	CNTNAP3	contactin associated protein like 3
Details	695	77	GATM	glycine amidinotransferase
Details	696	77	MTMR10	myotubularin related protein 10
Details	697	77	PPP2R5E	protein phosphatase 2 regulatory subunit B'epsilon
Details	698	77	DCAF12L1	DDB1 and CUL4 associated factor 12 like 1
Details	699	76	PPP1R3B	protein phosphatase 1 regulatory subunit 3B
Details	700	76	ZNF514	zinc finger protein 514
Details	701	76	PRKG1	protein kinase cGMP-dependent 1
Details	702	76	DCUN1D1	defective in cullin neddylation 1 domain containing 1
Details	703	76	HSD3B1	hydroxy-delta-5-steroid dehydrogenase, 3 beta- and steroid delta-isomerase 1
Details	704	76	IMPG1	interphotoreceptor matrix proteoglycan 1
Details	705	76	ITGA2	integrin subunit alpha 2
Details	706	76	OTUD1	OTU deubiquitinase 1
Details	707	76	LIF	LIF, interleukin 6 family cytokine
Details	708	76	HYOU1	hypoxia up-regulated 1
Details	709	76	CUL5	cullin 5
Details	710	76	ENDOD1	endonuclease domain containing 1
Details	711	76	PLA2G4A	phospholipase A2 group IVA
Details	712	76	CRISPLD1	cysteine rich secretory protein LCCL domain containing 1
Details	713	76	GAPVD1	GTPase activating protein and VPS9 domains 1
Details	714	76	PROSER1	proline and serine rich 1
Details	715	76	STIM2	stromal interaction molecule 2
Details	716	76	ZNF83	zinc finger protein 83
Details	717	76	PSG5	pregnancy specific beta-1-glycoprotein 5
Details	718	76	ADAMTSL1	ADAMTS like 1
Details	719	75	IL22RA2	interleukin 22 receptor subunit alpha 2
Details	720	75	PSG3	pregnancy specific beta-1-glycoprotein 3
Details	721	75	CLUH	clustered mitochondria homolog
Details	722	75	ITPRID2	ITPR interacting domain containing 2
Details	723	75	RCOR1	REST corepressor 1
Details	724	75	RNF145	ring finger protein 145
Details	725	75	TSC22D2	TSC22 domain family member 2
Details	726	75	LOC110117498-PIK3R3	LOC110117498-PIK3R3 readthrough
Details	727	75	ZSWIM2	zinc finger SWIM-type containing 2
Details	728	75	PPP1R12B	protein phosphatase 1 regulatory subunit 12B
Details	729	75	PPARA	peroxisome proliferator activated receptor alpha
Details	730	75	ZKSCAN3	zinc finger with KRAB and SCAN domains 3
Details	731	75	ZFP82	ZFP82 zinc finger protein
Details	732	75	RAD23B	RAD23 homolog B, nucleotide excision repair protein
Details	733	75	RNF115	ring finger protein 115
Details	734	75	ZNF136	zinc finger protein 136
Details	735	75	DIRAS3	DIRAS family GTPase 3
Details	736	75	CARF	calcium responsive transcription factor
Details	737	75	TLL1	tolloid like 1
Details	738	75	PURB	purine rich element binding protein B
Details	739	75	TAF9B	TATA-box binding protein associated factor 9b
Details	740	75	PPP5D1	PPP5 tetratricopeptide repeat domain containing 1
Details	741	75	ZNF101	zinc finger protein 101
Details	742	75	TXNDC15	thioredoxin domain containing 15
Details	743	75	OR51E2	olfactory receptor family 51 subfamily E member 2
Details	744	74	NPAT	nuclear protein, coactivator of histone transcription
Details	745	74	C1orf52	chromosome 1 open reading frame 52
Details	746	74	ZMYND11	zinc finger MYND-type containing 11
Details	747	74	DOCK10	dedicator of cytokinesis 10
Details	748	74	EPHA5	EPH receptor A5
Details	749	74	FRYL	FRY like transcription coactivator
Details	750	74	MPP7	membrane palmitoylated protein 7
Details	751	74	NEGR1	neuronal growth regulator 1
Details	752	74	CBLL1	Cbl proto-oncogene like 1
Details	753	74	ATP11C	ATPase phospholipid transporting 11C
Details	754	74	KHDC1	KH domain containing 1
Details	755	74	CERS3	ceramide synthase 3
Details	756	74	CAPRIN2	caprin family member 2
Details	757	74	PTBP2	polypyrimidine tract binding protein 2
Details	758	74	GOLGA8B	golgin A8 family member B
Details	759	74	MYH15	myosin heavy chain 15
Details	760	74	TMEM45A	transmembrane protein 45A
Details	761	74	METAP1	methionyl aminopeptidase 1
Details	762	74	ZADH2	zinc binding alcohol dehydrogenase domain containing 2
Details	763	74	GPSM1	G protein signaling modulator 1
Details	764	74	LMBRD2	LMBR1 domain containing 2
Details	765	74	LEFTY2	left-right determination factor 2
Details	766	74	MAP4K4	mitogen-activated protein kinase kinase kinase kinase 4
Details	767	74	CHCHD7	coiled-coil-helix-coiled-coil-helix domain containing 7
Details	768	74	MGA	MGA, MAX dimerization protein
Details	769	74	ACSL6	acyl-CoA synthetase long chain family member 6
Details	770	73	AVL9	AVL9 cell migration associated
Details	771	73	C8orf44-SGK3	C8orf44-SGK3 readthrough
Details	772	73	SGK3	serum/glucocorticoid regulated kinase family member 3
Details	773	73	ITGB8	integrin subunit beta 8
Details	774	73	LEPROT	leptin receptor overlapping transcript
Details	775	73	ERAP2	endoplasmic reticulum aminopeptidase 2
Details	776	73	ID4	inhibitor of DNA binding 4, HLH protein
Details	777	73	ACAD8	acyl-CoA dehydrogenase family member 8
Details	778	73	MINK1	misshapen like kinase 1
Details	779	73	ZBTB34	zinc finger and BTB domain containing 34
Details	780	73	CAMK2D	calcium/calmodulin dependent protein kinase II delta
Details	781	73	YIPF4	Yip1 domain family member 4
Details	782	73	WSCD2	WSC domain containing 2
Details	783	73	ASPN	asporin
Details	784	73	BANK1	B cell scaffold protein with ankyrin repeats 1
Details	785	73	ZNF568	zinc finger protein 568
Details	786	73	RFTN2	raftlin family member 2
Details	787	73	PDE11A	phosphodiesterase 11A
Details	788	73	CEP120	centrosomal protein 120
Details	789	73	SERPINE1	serpin family E member 1
Details	790	73	MEF2A	myocyte enhancer factor 2A
Details	791	72	POMC	proopiomelanocortin
Details	792	72	ZC3H6	zinc finger CCCH-type containing 6
Details	793	72	MIA2	MIA SH3 domain ER export factor 2
Details	794	72	CARD11	caspase recruitment domain family member 11
Details	795	72	CUL3	cullin 3
Details	796	72	GOLGA8A	golgin A8 family member A
Details	797	72	CTTNBP2	cortactin binding protein 2
Details	798	72	VANGL1	VANGL planar cell polarity protein 1
Details	799	72	COPS2	COP9 signalosome subunit 2
Details	800	72	MIGA2	mitoguardin 2
Details	801	72	TMEM132B	transmembrane protein 132B
Details	802	72	KCNA4	potassium voltage-gated channel subfamily A member 4
Details	803	72	TOR1AIP2	torsin 1A interacting protein 2
Details	804	72	PHC3	polyhomeotic homolog 3
Details	805	72	RAP1B	RAP1B, member of RAS oncogene family
Details	806	72	ZNF20	zinc finger protein 20
Details	807	72	MTMR9	myotubularin related protein 9
Details	808	72	GOLGA6L10	golgin A6 family-like 10
Details	809	72	SIX2	SIX homeobox 2
Details	810	72	NFATC2	nuclear factor of activated T cells 2
Details	811	72	HLF	HLF, PAR bZIP transcription factor
Details	812	72	GABRA4	gamma-aminobutyric acid type A receptor alpha4 subunit
Details	813	72	SCAMP2	secretory carrier membrane protein 2
Details	814	72	TBL1X	transducin beta like 1 X-linked
Details	815	72	HDAC9	histone deacetylase 9
Details	816	72	DHX29	DExH-box helicase 29
Details	817	72	PCNP	PEST proteolytic signal containing nuclear protein
Details	818	71	CAPRIN1	cell cycle associated protein 1
Details	819	71	MAP3K10	mitogen-activated protein kinase kinase kinase 10
Details	820	71	SRPK2	SRSF protein kinase 2
Details	821	71	MSI2	musashi RNA binding protein 2
Details	822	71	ZNF217	zinc finger protein 217
Details	823	71	PRDX3	peroxiredoxin 3
Details	824	71	LUZP1	leucine zipper protein 1
Details	825	71	TIMP3	TIMP metallopeptidase inhibitor 3
Details	826	71	WWC3	WWC family member 3
Details	827	71	HEPHL1	hephaestin like 1
Details	828	71	H3F3B	H3 histone family member 3B
Details	829	71	SFMBT1	Scm like with four mbt domains 1
Details	830	71	DUSP5	dual specificity phosphatase 5
Details	831	71	LPP	LIM domain containing preferred translocation partner in lipoma
Details	832	71	LMO3	LIM domain only 3
Details	833	71	PPP1R3C	protein phosphatase 1 regulatory subunit 3C
Details	834	71	POLI	DNA polymerase iota
Details	835	71	POM121	POM121 transmembrane nucleoporin
Details	836	70	BCL11A	BCL11A, BAF complex component
Details	837	70	GPR83	G protein-coupled receptor 83
Details	838	70	B3GNT5	UDP-GlcNAc:betaGal beta-1,3-N-acetylglucosaminyltransferase 5
Details	839	70	HIPK1	homeodomain interacting protein kinase 1
Details	840	70	ARIH2	ariadne RBR E3 ubiquitin protein ligase 2
Details	841	70	MAP7D2	MAP7 domain containing 2
Details	842	70	CALR	calreticulin
Details	843	70	STRN	striatin
Details	844	70	USP9X	ubiquitin specific peptidase 9 X-linked
Details	845	70	MBNL1	muscleblind like splicing regulator 1
Details	846	70	FBXL17	F-box and leucine rich repeat protein 17
Details	847	70	ATF1	activating transcription factor 1
Details	848	70	MMP14	matrix metallopeptidase 14
Details	849	70	NFAT5	nuclear factor of activated T cells 5
Details	850	70	VCAN	versican
Details	851	70	GREM1	gremlin 1, DAN family BMP antagonist
Details	852	70	RIN2	Ras and Rab interactor 2
Details	853	70	GRK6	G protein-coupled receptor kinase 6
Details	854	70	SETX	senataxin
Details	855	70	TULP4	tubby like protein 4
Details	856	70	NEURL1B	neuralized E3 ubiquitin protein ligase 1B
Details	857	70	FHDC1	FH2 domain containing 1
Details	858	70	SYNCRIP	synaptotagmin binding cytoplasmic RNA interacting protein
Details	859	70	ATG5	autophagy related 5
Details	860	70	MDH1B	malate dehydrogenase 1B
Details	861	69	IGSF11	immunoglobulin superfamily member 11
Details	862	69	TNK1	tyrosine kinase non receptor 1
Details	863	69	IFT81	intraflagellar transport 81
Details	864	69	GFPT1	glutamine--fructose-6-phosphate transaminase 1
Details	865	69	RAPGEF4	Rap guanine nucleotide exchange factor 4
Details	866	69	CDC42BPA	CDC42 binding protein kinase alpha
Details	867	69	SS18L2	SS18 like 2
Details	868	69	TMEM127	transmembrane protein 127
Details	869	69	CDKL5	cyclin dependent kinase like 5
Details	870	69	ZNF14	zinc finger protein 14
Details	871	69	SLA	Src like adaptor
Details	872	69	AGT	angiotensinogen
Details	873	69	TBC1D24	TBC1 domain family member 24
Details	874	69	SPOCK1	SPARC (osteonectin), cwcv and kazal like domains proteoglycan 1
Details	875	69	GNAQ	G protein subunit alpha q
Details	876	69	MOSPD2	motile sperm domain containing 2
Details	877	69	PURG	purine rich element binding protein G
Details	878	69	VHL	von Hippel-Lindau tumor suppressor
Details	879	69	TMEM33	transmembrane protein 33
Details	880	69	AASS	aminoadipate-semialdehyde synthase
Details	881	69	KPNA4	karyopherin subunit alpha 4
Details	882	69	C12orf49	chromosome 12 open reading frame 49
Details	883	69	ANKEF1	ankyrin repeat and EF-hand domain containing 1
Details	884	69	ECT2L	epithelial cell transforming 2 like
Details	885	69	VIP	vasoactive intestinal peptide
Details	886	69	ZNF655	zinc finger protein 655
Details	887	69	WDR33	WD repeat domain 33
Details	888	69	SMCO1	single-pass membrane protein with coiled-coil domains 1
Details	889	69	DHX57	DExH-box helicase 57
Details	890	69	ZSCAN23	zinc finger and SCAN domain containing 23
Details	891	69	PDCD6IP	programmed cell death 6 interacting protein
Details	892	69	MEGF11	multiple EGF like domains 11
Details	893	69	ASXL3	ASXL transcriptional regulator 3
Details	894	69	MED8	mediator complex subunit 8
Details	895	68	LMNTD1	lamin tail domain containing 1
Details	896	68	PRELID2	PRELI domain containing 2
Details	897	68	NAAA	N-acylethanolamine acid amidase
Details	898	68	GPATCH11	G-patch domain containing 11
Details	899	68	TMEM196	transmembrane protein 196
Details	900	68	RGPD8	RANBP2-like and GRIP domain containing 8
Details	901	68	ANKRD52	ankyrin repeat domain 52
Details	902	68	MELK	maternal embryonic leucine zipper kinase
Details	903	68	INPP5A	inositol polyphosphate-5-phosphatase A
Details	904	68	DIP2B	disco interacting protein 2 homolog B
Details	905	68	RGPD6	RANBP2-like and GRIP domain containing 6
Details	906	68	KCNK10	potassium two pore domain channel subfamily K member 10
Details	907	68	CCDC126	coiled-coil domain containing 126
Details	908	68	SH3TC2	SH3 domain and tetratricopeptide repeats 2
Details	909	68	KCNG3	potassium voltage-gated channel modifier subfamily G member 3
Details	910	68	FMR1	fragile X mental retardation 1
Details	911	68	NUDT12	nudix hydrolase 12
Details	912	68	EMSY	EMSY, BRCA2 interacting transcriptional repressor
Details	913	68	GTPBP3	GTP binding protein 3, mitochondrial
Details	914	68	PHF2	PHD finger protein 2
Details	915	68	ZNF326	zinc finger protein 326
Details	916	68	MEGF10	multiple EGF like domains 10
Details	917	68	PATL1	PAT1 homolog 1, processing body mRNA decay factor
Details	918	68	ACYP1	acylphosphatase 1
Details	919	68	ARL3	ADP ribosylation factor like GTPase 3
Details	920	67	ZNF99	zinc finger protein 99
Details	921	67	MAGI3	membrane associated guanylate kinase, WW and PDZ domain containing 3
Details	922	67	GPR22	G protein-coupled receptor 22
Details	923	67	EXOSC2	exosome component 2
Details	924	67	TTBK1	tau tubulin kinase 1
Details	925	67	CAMKK1	calcium/calmodulin dependent protein kinase kinase 1
Details	926	67	ERO1A	endoplasmic reticulum oxidoreductase 1 alpha
Details	927	67	UGT8	UDP glycosyltransferase 8
Details	928	67	GOLGA6C	golgin A6 family member C
Details	929	67	EFS	embryonal Fyn-associated substrate
Details	930	67	CEP83	centrosomal protein 83
Details	931	67	BMP3	bone morphogenetic protein 3
Details	932	67	ZC3HAV1	zinc finger CCCH-type containing, antiviral 1
Details	933	67	PTEN	phosphatase and tensin homolog
Details	934	67	USP46	ubiquitin specific peptidase 46
Details	935	67	PHLPP2	PH domain and leucine rich repeat protein phosphatase 2
Details	936	67	PPM1A	protein phosphatase, Mg2+/Mn2+ dependent 1A
Details	937	67	CTIF	cap binding complex dependent translation initiation factor
Details	938	67	GTF2H1	general transcription factor IIH subunit 1
Details	939	67	G2E3	G2/M-phase specific E3 ubiquitin protein ligase
Details	940	67	MLEC	malectin
Details	941	67	GUCY1A2	guanylate cyclase 1 soluble subunit alpha 2
Details	942	67	TRPM3	transient receptor potential cation channel subfamily M member 3
Details	943	67	YWHAG	tyrosine 3-monooxygenase/tryptophan 5-monooxygenase activation protein gamma
Details	944	67	ABI3BP	ABI family member 3 binding protein
Details	945	67	PF4V1	platelet factor 4 variant 1
Details	946	67	USP8	ubiquitin specific peptidase 8
Details	947	67	MKLN1	muskelin 1
Details	948	66	MYH10	myosin heavy chain 10
Details	949	66	MAP3K9	mitogen-activated protein kinase kinase kinase 9
Details	950	66	GALNT16	polypeptide N-acetylgalactosaminyltransferase 16
Details	951	66	ADAMTS19	ADAM metallopeptidase with thrombospondin type 1 motif 19
Details	952	66	EIF4A2	eukaryotic translation initiation factor 4A2
Details	953	66	SBNO1	strawberry notch homolog 1
Details	954	66	RAN	RAN, member RAS oncogene family
Details	955	66	ZBTB7A	zinc finger and BTB domain containing 7A
Details	956	66	ADAM28	ADAM metallopeptidase domain 28
Details	957	66	TENT5A	terminal nucleotidyltransferase 5A
Details	958	66	TGFBI	transforming growth factor beta induced
Details	959	66	STXBP6	syntaxin binding protein 6
Details	960	66	TBL1XR1	transducin beta like 1 X-linked receptor 1
Details	961	66	FBN2	fibrillin 2
Details	962	66	KRAS	KRAS proto-oncogene, GTPase
Details	963	66	TFRC	transferrin receptor
Details	964	66	GPCPD1	glycerophosphocholine phosphodiesterase 1
Details	965	66	TIA1	TIA1 cytotoxic granule associated RNA binding protein
Details	966	66	KLF7	Kruppel like factor 7
Details	967	66	MAEA	macrophage erythroblast attacher
Details	968	66	INPP5E	inositol polyphosphate-5-phosphatase E
Details	969	66	FAM102B	family with sequence similarity 102 member B
Details	970	66	ATP6V1C2	ATPase H+ transporting V1 subunit C2
Details	971	66	MRPL13	mitochondrial ribosomal protein L13
Details	972	66	SLITRK2	SLIT and NTRK like family member 2
Details	973	66	GLIS3	GLIS family zinc finger 3
Details	974	66	DIP2C	disco interacting protein 2 homolog C
Details	975	65	TAF5L	TATA-box binding protein associated factor 5 like
Details	976	65	B3GALT1	beta-1,3-galactosyltransferase 1
Details	977	65	CDC14B	cell division cycle 14B
Details	978	65	PRKAR2A	protein kinase cAMP-dependent type II regulatory subunit alpha
Details	979	65	BAG2	BCL2 associated athanogene 2
Details	980	65	TRPC6	transient receptor potential cation channel subfamily C member 6
Details	981	65	EVI2A	ecotropic viral integration site 2A
Details	982	65	TMEM123	transmembrane protein 123
Details	983	65	CD48	CD48 molecule
Details	984	65	ADGRG6	adhesion G protein-coupled receptor G6
Details	985	65	FLT1	fms related tyrosine kinase 1
Details	986	65	RSPO2	R-spondin 2
Details	987	65	PPP1R2	protein phosphatase 1 regulatory inhibitor subunit 2
Details	988	65	NUFIP1	nuclear FMR1 interacting protein 1
Details	989	65	MITF	melanocyte inducing transcription factor
Details	990	65	CCDC144NL	coiled-coil domain containing 144 family, N-terminal like
Details	991	65	VPS36	vacuolar protein sorting 36 homolog
Details	992	65	ADGRF5	adhesion G protein-coupled receptor F5
Details	993	65	ZNF550	zinc finger protein 550
Details	994	65	SLC16A7	solute carrier family 16 member 7
Details	995	64	TUBB	tubulin beta class I
Details	996	64	PRR20A	proline rich 20A
Details	997	64	RNF144B	ring finger protein 144B
Details	998	64	CACNA2D2	calcium voltage-gated channel auxiliary subunit alpha2delta 2
Details	999	64	COL6A3	collagen type VI alpha 3 chain
Details	1000	64	RPL28	ribosomal protein L28
Details	1001	64	ATL3	atlastin GTPase 3
Details	1002	64	PRR20B	proline rich 20B
Details	1003	64	B3GALT5	beta-1,3-galactosyltransferase 5
Details	1004	64	NSG1	neuronal vesicle trafficking associated 1
Details	1005	64	GID4	GID complex subunit 4 homolog
Details	1006	64	GALNT3	polypeptide N-acetylgalactosaminyltransferase 3
Details	1007	64	RALGAPA2	Ral GTPase activating protein catalytic alpha subunit 2
Details	1008	64	SNAP25	synaptosome associated protein 25
Details	1009	64	SNAI2	snail family transcriptional repressor 2
Details	1010	64	RPS6KA6	ribosomal protein S6 kinase A6
Details	1011	64	MIP	major intrinsic protein of lens fiber
Details	1012	64	KIAA0825	KIAA0825
Details	1013	64	RANGAP1	Ran GTPase activating protein 1
Details	1014	64	LCOR	ligand dependent nuclear receptor corepressor
Details	1015	64	PRPF18	pre-mRNA processing factor 18
Details	1016	64	PRR20D	proline rich 20D
Details	1017	64	PRR20E	proline rich 20E
Details	1018	64	AAK1	AP2 associated kinase 1
Details	1019	64	CCN1	cellular communication network factor 1
Details	1020	64	ANKRD50	ankyrin repeat domain 50
Details	1021	64	C12orf56	chromosome 12 open reading frame 56
Details	1022	64	PRR20C	proline rich 20C
Details	1023	63	TGIF2	TGFB induced factor homeobox 2
Details	1024	63	RAB18	RAB18, member RAS oncogene family
Details	1025	63	ZSCAN16	zinc finger and SCAN domain containing 16
Details	1026	63	RASEF	RAS and EF-hand domain containing
Details	1027	63	DDX20	DEAD-box helicase 20
Details	1028	63	C12orf66	chromosome 12 open reading frame 66
Details	1029	63	ITSN1	intersectin 1
Details	1030	63	RGS22	regulator of G protein signaling 22
Details	1031	63	VBP1	VHL binding protein 1
Details	1032	63	KLLN	killin, p53 regulated DNA replication inhibitor
Details	1033	63	BOD1L1	biorientation of chromosomes in cell division 1 like 1
Details	1034	63	ACVR1C	activin A receptor type 1C
Details	1035	63	ANTXR1	ANTXR cell adhesion molecule 1
Details	1036	63	IPPK	inositol-pentakisphosphate 2-kinase
Details	1037	63	SLC16A6	solute carrier family 16 member 6
Details	1038	63	PPP1CB	protein phosphatase 1 catalytic subunit beta
Details	1039	63	ZNF420	zinc finger protein 420
Details	1040	63	MAPK8	mitogen-activated protein kinase 8
Details	1041	63	WDR37	WD repeat domain 37
Details	1042	63	PTGER3	prostaglandin E receptor 3
Details	1043	63	MKNK2	MAP kinase interacting serine/threonine kinase 2
Details	1044	63	CLTRN	collectrin, amino acid transport regulator
Details	1045	63	C8orf59	chromosome 8 open reading frame 59
Details	1046	63	TM9SF3	transmembrane 9 superfamily member 3
Details	1047	63	SH3BGRL2	SH3 domain binding glutamate rich protein like 2
Details	1048	63	KLHL15	kelch like family member 15
Details	1049	63	REST	RE1 silencing transcription factor
Details	1050	63	SOX6	SRY-box 6
Details	1051	63	TMEM9B	TMEM9 domain family member B
Details	1052	62	DIDO1	death inducer-obliterator 1
Details	1053	62	TRIM64	tripartite motif containing 64
Details	1054	62	SLC26A9	solute carrier family 26 member 9
Details	1055	62	MED12L	mediator complex subunit 12 like
Details	1056	62	CDC20B	cell division cycle 20B
Details	1057	62	ARHGEF12	Rho guanine nucleotide exchange factor 12
Details	1058	62	GRM1	glutamate metabotropic receptor 1
Details	1059	62	AFTPH	aftiphilin
Details	1060	62	SIRT1	sirtuin 1
Details	1061	62	GDI1	GDP dissociation inhibitor 1
Details	1062	62	ILF3	interleukin enhancer binding factor 3
Details	1063	62	F2R	coagulation factor II thrombin receptor
Details	1064	62	CEBPG	CCAAT enhancer binding protein gamma
Details	1065	62	SLC2A14	solute carrier family 2 member 14
Details	1066	62	TRIM64B	tripartite motif containing 64B
Details	1067	62	FOXK1	forkhead box K1
Details	1068	62	WNT16	Wnt family member 16
Details	1069	62	MECP2	methyl-CpG binding protein 2
Details	1070	62	ANP32A	acidic nuclear phosphoprotein 32 family member A
Details	1071	62	HYAL4	hyaluronidase 4
Details	1072	62	TANC2	tetratricopeptide repeat, ankyrin repeat and coiled-coil containing 2
Details	1073	62	PSMF1	proteasome inhibitor subunit 1
Details	1074	62	HAUS6	HAUS augmin like complex subunit 6
Details	1075	62	PDIK1L	PDLIM1 interacting kinase 1 like
Details	1076	62	CALB1	calbindin 1
Details	1077	62	VKORC1L1	vitamin K epoxide reductase complex subunit 1 like 1
Details	1078	62	PCDH11Y	protocadherin 11 Y-linked
Details	1079	61	CCDC117	coiled-coil domain containing 117
Details	1080	61	ZNF441	zinc finger protein 441
Details	1081	61	C6orf89	chromosome 6 open reading frame 89
Details	1082	61	ZFHX4	zinc finger homeobox 4
Details	1083	61	GPAM	glycerol-3-phosphate acyltransferase, mitochondrial
Details	1084	61	GNB4	G protein subunit beta 4
Details	1085	61	AFF1	AF4/FMR2 family member 1
Details	1086	61	ZNF562	zinc finger protein 562
Details	1087	61	WIF1	WNT inhibitory factor 1
Details	1088	61	TMSB4Y	thymosin beta 4 Y-linked
Details	1089	61	ZFP91	ZFP91 zinc finger protein
Details	1090	61	DNAJC21	DnaJ heat shock protein family (Hsp40) member C21
Details	1091	61	KCTD10	potassium channel tetramerization domain containing 10
Details	1092	61	SLC35G2	solute carrier family 35 member G2
Details	1093	61	PAFAH1B1	platelet activating factor acetylhydrolase 1b regulatory subunit 1
Details	1094	61	CRYBG3	crystallin beta-gamma domain containing 3
Details	1095	61	INO80	INO80 complex subunit
Details	1096	61	YWHAZ	tyrosine 3-monooxygenase/tryptophan 5-monooxygenase activation protein zeta
Details	1097	61	TMEM14A	transmembrane protein 14A
Details	1098	61	MCTS1	MCTS1, re-initiation and release factor
Details	1099	61	SEL1L	SEL1L, ERAD E3 ligase adaptor subunit
Details	1100	61	DPP10	dipeptidyl peptidase like 10
Details	1101	61	LCORL	ligand dependent nuclear receptor corepressor like
Details	1102	61	HLTF	helicase like transcription factor
Details	1103	61	OSBPL11	oxysterol binding protein like 11
Details	1104	61	LTBP2	latent transforming growth factor beta binding protein 2
Details	1105	61	DGKH	diacylglycerol kinase eta
Details	1106	61	SYNPO2	synaptopodin 2
Details	1107	60	ACTR2	ARP2 actin related protein 2 homolog
Details	1108	60	PQLC1	PQ loop repeat containing 1
Details	1109	60	ACSL1	acyl-CoA synthetase long chain family member 1
Details	1110	60	OTULIN	OTU deubiquitinase with linear linkage specificity
Details	1111	60	IPO5	importin 5
Details	1112	60	MFAP3L	microfibril associated protein 3 like
Details	1113	60	CAND1	cullin associated and neddylation dissociated 1
Details	1114	60	RMND5A	required for meiotic nuclear division 5 homolog A
Details	1115	60	NUDT19	nudix hydrolase 19
Details	1116	60	CSF2RB	colony stimulating factor 2 receptor beta common subunit
Details	1117	60	MAP1A	microtubule associated protein 1A
Details	1118	60	ADM	adrenomedullin
Details	1119	60	SULT1C2	sulfotransferase family 1C member 2
Details	1120	60	CCT8L2	chaperonin containing TCP1 subunit 8 like 2
Details	1121	60	TARDBP	TAR DNA binding protein
Details	1122	60	DOCK7	dedicator of cytokinesis 7
Details	1123	60	AR	androgen receptor
Details	1124	60	SPATS2L	spermatogenesis associated serine rich 2 like
Details	1125	60	HK2	hexokinase 2
Details	1126	60	TRNP1	TMF1-regulated nuclear protein 1
Details	1127	60	PRDM5	PR/SET domain 5
Details	1128	60	ELAVL4	ELAV like RNA binding protein 4
Details	1129	60	MTX2	metaxin 2
Details	1130	60	CTNNA1	catenin alpha 1
Details	1131	60	PAN3	poly(A) specific ribonuclease subunit PAN3
Details	1132	60	PER2	period circadian regulator 2
Details	1133	60	PLXNC1	plexin C1
Details	1134	59	GPATCH2L	G-patch domain containing 2 like
Details	1135	59	PRICKLE2	prickle planar cell polarity protein 2
Details	1136	59	ZNF470	zinc finger protein 470
Details	1137	59	CNR1	cannabinoid receptor 1
Details	1138	59	LMAN1	lectin, mannose binding 1
Details	1139	59	DNAJC5	DnaJ heat shock protein family (Hsp40) member C5
Details	1140	59	TSEN34	tRNA splicing endonuclease subunit 34
Details	1141	59	ITGA6	integrin subunit alpha 6
Details	1142	59	KCNV1	potassium voltage-gated channel modifier subfamily V member 1
Details	1143	59	HECW2	HECT, C2 and WW domain containing E3 ubiquitin protein ligase 2
Details	1144	59	SMC6	structural maintenance of chromosomes 6
Details	1145	59	PPM1B	protein phosphatase, Mg2+/Mn2+ dependent 1B
Details	1146	59	SRGAP1	SLIT-ROBO Rho GTPase activating protein 1
Details	1147	59	WASHC5	WASH complex subunit 5
Details	1148	59	PSMC2	proteasome 26S subunit, ATPase 2
Details	1149	59	CREB3	cAMP responsive element binding protein 3
Details	1150	59	KCTD3	potassium channel tetramerization domain containing 3
Details	1151	59	RORB	RAR related orphan receptor B
Details	1152	59	BCL9	BCL9, transcription coactivator
Details	1153	59	MAP10	microtubule associated protein 10
Details	1154	58	KDELR3	KDEL endoplasmic reticulum protein retention receptor 3
Details	1155	58	VPS13B	vacuolar protein sorting 13 homolog B
Details	1156	58	WASF1	WAS protein family member 1
Details	1157	58	DZANK1	double zinc ribbon and ankyrin repeat domains 1
Details	1158	58	SPAG9	sperm associated antigen 9
Details	1159	58	ASIC1	acid sensing ion channel subunit 1
Details	1160	58	RGPD4	RANBP2-like and GRIP domain containing 4
Details	1161	58	SNX5	sorting nexin 5
Details	1162	58	RAB1A	RAB1A, member RAS oncogene family
Details	1163	58	SLC24A3	solute carrier family 24 member 3
Details	1164	58	MRPS16	mitochondrial ribosomal protein S16
Details	1165	58	INPP4A	inositol polyphosphate-4-phosphatase type I A
Details	1166	58	KCTD12	potassium channel tetramerization domain containing 12
Details	1167	58	MYNN	myoneurin
Details	1168	58	ZNF799	zinc finger protein 799
Details	1169	58	LRP2	LDL receptor related protein 2
Details	1170	58	AQP4	aquaporin 4
Details	1171	58	FMNL2	formin like 2
Details	1172	58	ALG13	ALG13, UDP-N-acetylglucosaminyltransferase subunit
Details	1173	58	ATP8A1	ATPase phospholipid transporting 8A1
Details	1174	58	FOXD3	forkhead box D3
Details	1175	58	ZMYM1	zinc finger MYM-type containing 1
Details	1176	58	CCDC88C	coiled-coil domain containing 88C
Details	1177	58	RGPD5	RANBP2-like and GRIP domain containing 5
Details	1178	58	C15orf48	chromosome 15 open reading frame 48
Details	1179	58	PDXDC1	pyridoxal dependent decarboxylase domain containing 1
Details	1180	58	TMEM106B	transmembrane protein 106B
Details	1181	58	TUB	tubby bipartite transcription factor
Details	1182	58	SOCS4	suppressor of cytokine signaling 4
Details	1183	57	CNTNAP4	contactin associated protein like 4
Details	1184	57	BEX2	brain expressed X-linked 2
Details	1185	57	RNF41	ring finger protein 41
Details	1186	57	SECISBP2	SECIS binding protein 2
Details	1187	57	KCNC2	potassium voltage-gated channel subfamily C member 2
Details	1188	57	AFAP1	actin filament associated protein 1
Details	1189	57	EIF2AK1	eukaryotic translation initiation factor 2 alpha kinase 1
Details	1190	57	DPY19L1	dpy-19 like C-mannosyltransferase 1
Details	1191	57	NDUFAF4	NADH:ubiquinone oxidoreductase complex assembly factor 4
Details	1192	57	PGM2L1	phosphoglucomutase 2 like 1
Details	1193	57	SELENOI	selenoprotein I
Details	1194	57	TMEM87A	transmembrane protein 87A
Details	1195	57	SLC26A4	solute carrier family 26 member 4
Details	1196	57	ELAVL2	ELAV like RNA binding protein 2
Details	1197	57	CHURC1	churchill domain containing 1
Details	1198	57	FAM13B	family with sequence similarity 13 member B
Details	1199	57	CLOCK	clock circadian regulator
Details	1200	57	IFT57	intraflagellar transport 57
Details	1201	57	GPLD1	glycosylphosphatidylinositol specific phospholipase D1
Details	1202	57	ZNF443	zinc finger protein 443
Details	1203	57	FAT3	FAT atypical cadherin 3
Details	1204	57	MYO15A	myosin XVA
Details	1205	57	THOC7	THO complex 7
Details	1206	57	POLR3G	RNA polymerase III subunit G
Details	1207	57	OR51E1	olfactory receptor family 51 subfamily E member 1
Details	1208	57	IRS1	insulin receptor substrate 1
Details	1209	57	SLC19A2	solute carrier family 19 member 2
Details	1210	57	ISPD	isoprenoid synthase domain containing
Details	1211	57	SLITRK4	SLIT and NTRK like family member 4
Details	1212	57	GATC	glutamyl-tRNA amidotransferase subunit C
Details	1213	57	ERMAP	erythroblast membrane associated protein (Scianna blood group)
Details	1214	56	STS	steroid sulfatase
Details	1215	56	GOLGA7B	golgin A7 family member B
Details	1216	56	PSAP	prosaposin
Details	1217	56	IQGAP2	IQ motif containing GTPase activating protein 2
Details	1218	56	RNLS	renalase, FAD dependent amine oxidase
Details	1219	56	SCOC	short coiled-coil protein
Details	1220	56	PGRMC2	progesterone receptor membrane component 2
Details	1221	56	GRK2	G protein-coupled receptor kinase 2
Details	1222	56	SERTM1	serine rich and transmembrane domain containing 1
Details	1223	56	PRKN	parkin RBR E3 ubiquitin protein ligase
Details	1224	56	CREBZF	CREB/ATF bZIP transcription factor
Details	1225	56	IKBIP	IKBKB interacting protein
Details	1226	56	LIFR	LIF receptor alpha
Details	1227	56	PLSCR5	phospholipid scramblase family member 5
Details	1228	56	FAM102A	family with sequence similarity 102 member A
Details	1229	56	LOC388813	uncharacterized protein ENSP00000383407-like
Details	1230	56	CLUAP1	clusterin associated protein 1
Details	1231	56	PGAP1	post-GPI attachment to proteins 1
Details	1232	56	TNFAIP6	TNF alpha induced protein 6
Details	1233	56	EGR3	early growth response 3
Details	1234	56	PLPP3	phospholipid phosphatase 3
Details	1235	56	PROM2	prominin 2
Details	1236	56	GPR26	G protein-coupled receptor 26
Details	1237	56	CFAP300	cilia and flagella associated protein 300
Details	1238	56	HOXB4	homeobox B4
Details	1239	55	MTMR1	myotubularin related protein 1
Details	1240	55	ENSA	endosulfine alpha
Details	1241	55	MLF1	myeloid leukemia factor 1
Details	1242	55	MME	membrane metalloendopeptidase
Details	1243	55	PLEKHA8	pleckstrin homology domain containing A8
Details	1244	55	H2AFV	H2A histone family member V
Details	1245	55	BBIP1	BBSome interacting protein 1
Details	1246	55	ZNF154	zinc finger protein 154
Details	1247	55	RFX3	regulatory factor X3
Details	1248	55	SLC35A3	solute carrier family 35 member A3
Details	1249	55	ANKFY1	ankyrin repeat and FYVE domain containing 1
Details	1250	55	SRSF10	serine and arginine rich splicing factor 10
Details	1251	55	NFIB	nuclear factor I B
Details	1252	55	BTBD11	BTB domain containing 11
Details	1253	55	EBF3	EBF transcription factor 3
Details	1254	55	SEMA4C	semaphorin 4C
Details	1255	55	RNF183	ring finger protein 183
Details	1256	55	CD2AP	CD2 associated protein
Details	1257	55	SOAT1	sterol O-acyltransferase 1
Details	1258	55	CDK8	cyclin dependent kinase 8
Details	1259	55	FDFT1	farnesyl-diphosphate farnesyltransferase 1
Details	1260	55	WTAP	WT1 associated protein
Details	1261	55	OSBPL6	oxysterol binding protein like 6
Details	1262	55	FASTKD1	FAST kinase domains 1
Details	1263	54	GP5	glycoprotein V platelet
Details	1264	54	KRTAP4-5	keratin associated protein 4-5
Details	1265	54	SEMA3B	semaphorin 3B
Details	1266	54	GJB6	gap junction protein beta 6
Details	1267	54	CDCA4	cell division cycle associated 4
Details	1268	54	ZNF709	zinc finger protein 709
Details	1269	54	CNTN1	contactin 1
Details	1270	54	CHD7	chromodomain helicase DNA binding protein 7
Details	1271	54	DENND4C	DENN domain containing 4C
Details	1272	54	GAD2	glutamate decarboxylase 2
Details	1273	54	NAA15	N(alpha)-acetyltransferase 15, NatA auxiliary subunit
Details	1274	54	ARRDC4	arrestin domain containing 4
Details	1275	54	ZNF850	zinc finger protein 850
Details	1276	54	CD46	CD46 molecule
Details	1277	54	PLCXD3	phosphatidylinositol specific phospholipase C X domain containing 3
Details	1278	54	TTF1	transcription termination factor 1
Details	1279	54	LOC728392	uncharacterized LOC728392
Details	1280	54	PRH2	proline rich protein HaeIII subfamily 2
Details	1281	54	DUSP10	dual specificity phosphatase 10
Details	1282	54	EVX1	even-skipped homeobox 1
Details	1283	54	RNF13	ring finger protein 13
Details	1284	54	PIK3R1	phosphoinositide-3-kinase regulatory subunit 1
Details	1285	54	AKAP5	A-kinase anchoring protein 5
Details	1286	54	KITLG	KIT ligand
Details	1287	54	ATP8B1	ATPase phospholipid transporting 8B1
Details	1288	54	PTPRE	protein tyrosine phosphatase, receptor type E
Details	1289	54	KCNN3	potassium calcium-activated channel subfamily N member 3
Details	1290	54	MTFR1	mitochondrial fission regulator 1
Details	1291	54	C12orf29	chromosome 12 open reading frame 29
Details	1292	54	LSAMP	limbic system associated membrane protein
Details	1293	54	ERLIN2	ER lipid raft associated 2
Details	1294	54	ZNF181	zinc finger protein 181
Details	1295	53	TCAIM	T cell activation inhibitor, mitochondrial
Details	1296	53	ZDHHC21	zinc finger DHHC-type containing 21
Details	1297	53	ADARB2	adenosine deaminase, RNA specific B2 (inactive)
Details	1298	53	ST8SIA3	ST8 alpha-N-acetyl-neuraminide alpha-2,8-sialyltransferase 3
Details	1299	53	ARF3	ADP ribosylation factor 3
Details	1300	53	RNF8	ring finger protein 8
Details	1301	53	STC1	stanniocalcin 1
Details	1302	53	NKX3-2	NK3 homeobox 2
Details	1303	53	PDPK1	3-phosphoinositide dependent protein kinase 1
Details	1304	53	SLC7A2	solute carrier family 7 member 2
Details	1305	53	LHX6	LIM homeobox 6
Details	1306	53	JCAD	junctional cadherin 5 associated
Details	1307	53	FKTN	fukutin
Details	1308	53	COQ2	coenzyme Q2, polyprenyltransferase
Details	1309	53	GTF2E1	general transcription factor IIE subunit 1
Details	1310	53	SNN	stannin
Details	1311	53	MPZL3	myelin protein zero like 3
Details	1312	53	NAPB	NSF attachment protein beta
Details	1313	53	RPE65	RPE65, retinoid isomerohydrolase
Details	1314	53	ST6GALNAC3	ST6 N-acetylgalactosaminide alpha-2,6-sialyltransferase 3
Details	1315	53	CMPK2	cytidine/uridine monophosphate kinase 2
Details	1316	53	TBC1D9	TBC1 domain family member 9
Details	1317	53	SLC25A25	solute carrier family 25 member 25
Details	1318	53	MAGEA4	MAGE family member A4
Details	1319	53	DUSP22	dual specificity phosphatase 22
Details	1320	53	DPPA3	developmental pluripotency associated 3
Details	1321	53	GPX8	glutathione peroxidase 8 (putative)
Details	1322	52	LONRF1	LON peptidase N-terminal domain and ring finger 1
Details	1323	52	DDX5	DEAD-box helicase 5
Details	1324	52	PRKCE	protein kinase C epsilon
Details	1325	52	BPTF	bromodomain PHD finger transcription factor
Details	1326	52	PIK3C2A	phosphatidylinositol-4-phosphate 3-kinase catalytic subunit type 2 alpha
Details	1327	52	TNFSF10	TNF superfamily member 10
Details	1328	52	DRAM1	DNA damage regulated autophagy modulator 1
Details	1329	52	DNAH8	dynein axonemal heavy chain 8
Details	1330	52	CCAR1	cell division cycle and apoptosis regulator 1
Details	1331	52	ZNF664	zinc finger protein 664
Details	1332	52	WDR72	WD repeat domain 72
Details	1333	52	RNF170	ring finger protein 170
Details	1334	52	NMNAT2	nicotinamide nucleotide adenylyltransferase 2
Details	1335	52	LRP2BP	LRP2 binding protein
Details	1336	52	REL	REL proto-oncogene, NF-kB subunit
Details	1337	52	NACC2	NACC family member 2
Details	1338	52	UNC5A	unc-5 netrin receptor A
Details	1339	52	NDUFB8	NADH:ubiquinone oxidoreductase subunit B8
Details	1340	52	ZNF345	zinc finger protein 345
Details	1341	52	NTRK2	neurotrophic receptor tyrosine kinase 2
Details	1342	52	CLMN	calmin
Details	1343	52	PLPPR4	phospholipid phosphatase related 4
Details	1344	52	HERC3	HECT and RLD domain containing E3 ubiquitin protein ligase 3
Details	1345	52	ILDR2	immunoglobulin like domain containing receptor 2
Details	1346	52	ARL2BP	ADP ribosylation factor like GTPase 2 binding protein
Details	1347	52	VAMP1	vesicle associated membrane protein 1
Details	1348	52	GRIK3	glutamate ionotropic receptor kainate type subunit 3
Details	1349	52	PAXBP1	PAX3 and PAX7 binding protein 1
Details	1350	52	KIAA1324L	KIAA1324 like
Details	1351	52	2003-09-01	septin 3
Details	1352	52	SLC25A24	solute carrier family 25 member 24
Details	1353	51	STAU1	staufen double-stranded RNA binding protein 1
Details	1354	51	GPR88	G protein-coupled receptor 88
Details	1355	51	NOG	noggin
Details	1356	51	LIN7A	lin-7 homolog A, crumbs cell polarity complex component
Details	1357	51	DGKI	diacylglycerol kinase iota
Details	1358	51	PVR	poliovirus receptor
Details	1359	51	TMEM26	transmembrane protein 26
Details	1360	51	CRNKL1	crooked neck pre-mRNA splicing factor 1
Details	1361	51	C15orf56	chromosome 15 open reading frame 56
Details	1362	51	HSPA5	heat shock protein family A (Hsp70) member 5
Details	1363	51	MED20	mediator complex subunit 20
Details	1364	51	TMEM47	transmembrane protein 47
Details	1365	51	ZNF674	zinc finger protein 674
Details	1366	51	ACAN	aggrecan
Details	1367	51	DNAL1	dynein axonemal light chain 1
Details	1368	51	NBEA	neurobeachin
Details	1369	51	DMRT3	doublesex and mab-3 related transcription factor 3
Details	1370	51	PAK4	p21 (RAC1) activated kinase 4
Details	1371	51	CCNQ	cyclin Q
Details	1372	51	YWHAB	tyrosine 3-monooxygenase/tryptophan 5-monooxygenase activation protein beta
Details	1373	51	YAE1	YAE1, ABCE1 maturation factor
Details	1374	51	DNAJC7	DnaJ heat shock protein family (Hsp40) member C7
Details	1375	51	CCNT2	cyclin T2
Details	1376	51	PLG	plasminogen
Details	1377	51	MID2	midline 2
Details	1378	51	CDX2	caudal type homeobox 2
Details	1379	50	LRRFIP1	LRR binding FLII interacting protein 1
Details	1380	50	RNF19A	ring finger protein 19A, RBR E3 ubiquitin protein ligase
Details	1381	50	HIPK2	homeodomain interacting protein kinase 2
Details	1382	50	SYNC	syncoilin, intermediate filament protein
Details	1383	50	RRP15	ribosomal RNA processing 15 homolog
Details	1384	50	PCDH19	protocadherin 19
Details	1385	50	DENND5B	DENN domain containing 5B
Details	1386	50	MMP7	matrix metallopeptidase 7
Details	1387	50	CCDC115	coiled-coil domain containing 115
Details	1388	50	DSC3	desmocollin 3
Details	1389	50	EMB	embigin
Details	1390	50	PDZD11	PDZ domain containing 11
Details	1391	50	DGKB	diacylglycerol kinase beta
Details	1392	50	PPP3CB	protein phosphatase 3 catalytic subunit beta
Details	1393	50	VCPIP1	valosin containing protein interacting protein 1
Details	1394	50	DMTN	dematin actin binding protein
Details	1395	50	PHOX2B	paired like homeobox 2B
Details	1396	50	PPP1R9A	protein phosphatase 1 regulatory subunit 9A
Details	1397	50	DLK2	delta like non-canonical Notch ligand 2
Details	1398	50	CCDC6	coiled-coil domain containing 6
Details	1399	50	MTMR6	myotubularin related protein 6
Details	1400	50	PODXL	podocalyxin like
Details	1401	50	SPAG1	sperm associated antigen 1
Details	1402	50	HEMGN	hemogen
Details	1403	50	NCR2	natural cytotoxicity triggering receptor 2
Details	1404	50	FOS	Fos proto-oncogene, AP-1 transcription factor subunit
Details	1405	50	CA13	carbonic anhydrase 13
Details	1406	50	NPTXR	neuronal pentraxin receptor
Details	1407	50	TTC39A	tetratricopeptide repeat domain 39A
Details	1408	50	ZNF382	zinc finger protein 382
